# Supplementary material for: Is autoinducer-2 a universal signal for interspecies communication: a comparative genomic and phylogenetic analysis of the synthesis and signal transduction pathways
Source: BMC Evol Biol. 2004 Sep 29;4:36. doi: 10.1186/1471-2148-4-36 (PMC524169; doi:10.1186/1471-2148-4-36)
Supplement: Additional File 2 — Supplementary Table s2. The accession numbers of the genes in Supplementary Table s1. Abbreviations as in Supplementary Table s1. [file 1471-2148-4-36-S2.xls]

## Sheet: accession number for Table s1
Supplementary Table s2. The accession numbers of the genes in Supplementary Table s1. Abbreviations as in Supplementary Table s1.
Category	Species	Abr.	Genes
			luxS	pfs	sahH	metE	metH	metK	luxP	luxQ	luxO	luxU
Eukaryotes	Homo sapiens	hsa			hsa:23382		hsa:4548	hsa:4144
Mammals	Mus musculus	mmu			mmu:229709			mmu:11720
	Rattus norvegicus	rno			rno:29443		rno:81522
Fish	Danio rerio	dre
Insect	Drosophila melanogaster	dme			dme:CG9977-PA		dme:CG10621-PA
Nematode	Caenorhabditis elegans	cel			cel:K02F2.2		cel:R03D7.1
Plants	Arabidopsis thaliana	ath		ath:At4g38800	ath:At4g13940	ath:At5g17920	ath:At3g63250	ath:At3g17390		ath:At1g66340	ath:At1g67710
	Oryza sativa japonica	osa					osa:P0695H10.15			osa:P0592G05.13
Protozoa	Plasmodium falciparum	pfa			pfa:PFE1050w			pfa:PFI1090w
	Trypanosoma brucei	tbr
Fungi	Saccharomyces cerevisiae	sce			sce:YER043C	sce:YER091C	sce:YPL273W	sce:YDR502C		sce:YIL147C	sce:YHR206W
	Schizosaccharomyces pombe	spo			spo:SPBC8D2.18c	spo:SPAC9.09				spo:SPAC1834.08
	Encephalitozoon cuniculi	ecu
Bacteria	Escherichia coli K-12 MG1655	eco	eco:b2687	eco:b0159		eco:b3829	eco:b4019	eco:b2942	eco:b3751	eco:b3210	eco:b4004
Proteobacteria	Escherichia coli K-12 W3110	ecj	ecj:JW2662	ecj:JW0155		ecj:JW3805	ecj:JW3979	ecj:JW2909	ecj:JW3730	ecj:JW3177	ecj:JW3968
Gamma-	Escherichia coli O157:H7 EDL933	ece	ece:Z3988	ece:Z0170		ece:Z5351	ece:Z5610	ece:Z4287	ece:Z5252	ece:Z4574	ece:Z5580
proteobacteria	Escherichia coli O157:H7 Sakai	ecs	ecs:ECs3549	ecs:ECs0163		ecs:ECs4759	ecs:ECs4937	ecs:ECs3818	ecs:ECs4693	ecs:ECs4089	ecs:ECs4927
Enterobacteriales	Escherichia coli CFT073	ecc	ecc:c3244	ecc:c0195		ecc:c4751	ecc:c4976	ecc:c3528	ecc:c4679	ecc:c3970	ecc:c4962
	Salmonella typhi CT18	sty	sty:STY2943	sty:STY0229		sty:STY3594	sty:STY4405	sty:STY3243	sty:STY3894	sty:STY3507	sty:STY3711
	Salmonella typhi Ty2	stt	stt:t2714	stt:t0208		stt:t3332	stt:t4115	stt:t3002	stt:t3635	stt:t3245	stt:t3457
	Salmonella typhimurium LT2	stm	stm:STM2817	stm:STM0207		stm:STM3965	stm:STM4188	stm:STM3090	stm:STM3884	stm:STM3328	stm:STM4174
	Yersinia pestis CO92	ype	ype:YPO3300	ype:YPO3384		ype:YPO3788	ype:YPO3722	ype:YPO0931		ype:YPO3555	ype:YPO0022
	Yersinia pestis KIM	ypk	ypk:y0888	ypk:y0805		ypk:y0442	ypk:y0020	ypk:y3314		ypk:y0126	ypk:y3806
	Shigella flexneri 301 (serotype 2a)	sfl	sfl:SF2714	sfl:SF0151		sfl:SF3907	sfl:SF4085	sfl:SF2933		sfl:SF3250	sfl:SF4076
	Shigella flexneri 2457T (serotype 2a)	sfx	sfx:S2901	sfx:S0154		sfx:S3848	sfx:S3645	sfx:S3137		sfx:S3468	sfx:S3659
	Buchnera sp. APS (symbiont of Acyrthosiphon pisum)	buc		buc:BU210		buc:BU030		buc:BU408
	Buchnera aphidicola Sg (symbiont Schizaphis graminum)	bas		bas:BUsg204		bas:BUsg031		bas:BUsg393
	Buchnera aphidicola (symbiont of Baizongia pistaciae)	bab		bab:bbp192		bab:bbp031
	Wigglesworthia brevipalpis	wbr		wbr:Wbr0324				wbr:Wbr0450		wbr:Wbr0215	wbr:Wbr0215
Pasteurellales	Haemophilus influenzae Rd	hin	hin:HI0491	hin:HI1216		hin:HI1702		hin:HI1172	hin:HI0504	hin:HI1378	hin:HI0410
	Pasteurella multocida PM70	pmu	pmu:PM1054	pmu:PM0194		pmu:PM0420		pmu:PM1027	pmu:PM1325	pmu:PM0313	pmu:PM0908
Xanthomonadales	Xylella fastidiosa 9a5c	xfa			xfa:XF1037	xfa:XF2272		xfa:XF0392		xfa:XF1330	xfa:XF2545
	Xylella fastidiosa Temecula1	xft			xft:PD0319	xft:PD1308		xft:PD1677		xft:PD0576	xft:PD1928
	Xanthomonas campestris pv. campestris ATCC 33913	xcc			xcc:XCC0752	xcc:XCC0318	xcc:XCC1511	xcc:XCC0761		xcc:XCC2360	xcc:XCC3096	xcc:XCC0483
	Xanthomonas axonopodis pv. citri 306	xac			xac:XAC0804	xac:XAC0336	xac:XAC1559	xac:XAC0813		xac:XAC2492	xac:XAC3238	xac:XAC0494
Vibrionales	Vibrio cholerae El Tor N16961 (serotype O1)	vch	vch:VC0557	vch:VC2379		vch:VC1704	vch:VC0390	vch:VC0472	vch:VCA0737	vch:VCA0736	vch:VC1021	vch:VC1022
	Vibrio vulnificus CMCP6	vvu	vvu:VV11608	vvu:VV10558		vvu:VV12219	vvu:VV11423	vvu:VV11536	vvu:VV20753	vvu:VV20752	vvu:VV13091	vvu:VV13090
	Vibrio parahaemolyticus RIMD 2210633	vpa	vpa:VP2537	vpa:VP0479		vpa:VP1974	vpa:VP2717	vpa:VP2606	vpa:VPA1221	vpa:VPA1220	vpa:VP1469	vpa:VP2098
Pseudomonadales	Pseudomonas aeruginosa PA01	pae			pae:PA0432	pae:PA1927	pae:PA1843	pae:PA0546		pae:PA1611	pae:PA5483
	Pseudomonas putida KT2440	ppu		ppu:PP3254		ppu:PP4637	ppu:PP2375	ppu:PP4967		ppu:PP4173	ppu:PP4696
	Pseudomonas syringae pv. tomato DC3000	pst			pst:PSPTO5068	pst:PSPTO4179	pst:PSPTO2732	pst:PSPTO0383	pst:PSPTO2399	pst:PSPTO2212	pst:PSPTO0964
Legionellales	Coxiella burnetii SA 493	cbu			cbu:CBU2031	cbu:CBU2048		cbu:CBU2030		cbu:CBU1084	cbu:CBU1227
Alteromonadaceae	Shewanella oneidensis MR-1	son	son:SO1101	son:SO1322		son:SO0818	son:SO1030	son:SO0929		son:SO0859	son:SO4472
Beta-	Neisseria meningitidis MC58 (serogroup B)	nme	nme:NMB1981	nme:NMB0767		nme:NMB0944		nme:NMB1799		nme:NMB0594	nme:NMB0115
proteobacteria	Neisseria meningitidis Z2491 (serogroup A)	nma	nma:NMA0463	nma:NMA0978		nma:NMA1140		nma:NMA0663		nma:NMA0797	nma:NMA0159
	Ralstonia solanacearum GMI1000	rso		rso:RS02649	rso:RS02265	rso:RS01773	rso:RS03261	rso:RS01004		rso:RS05068	rso:RS02226
	Nitrosomonas europaea ATCC 19718	neu			neu:NE0660	neu:NE1436	neu:NE1623	neu:NE0659		neu:NE0049	neu:NE2081
Epsilon-	Helicobacter pylori 26695	hpy	hpy:HP0105	hpy:HP0089				hpy:HP0197		hpy:HP0166	hpy:HP0703
proteobacteria	Helicobacter pylori J99	hpj	hpj:jhp0097	hpj:jhp0082				hpj:jhp0183		hpj:jhp0152	hpj:jhp0643
	Campylobacter jejuni NCTC11168	cje	cje:Cj1198	cje:Cj0117		cje:Cj1201		cje:Cj1096c		cje:Cj1222c	cje:Cj1024c
Alpha-	Rickettsia prowazekii Madrid E	rpr								rpr:RP229	rpr:RP562
proteobacteria	Rickettsia conorii Malish 7	rco								rco:RC0311	rco:RC0849
	Mesorhizobium loti MAFF303099	mlo		mlo:mlr6947	mlo:mll5088	mlo:mll6123	mlo:mll6206	mlo:mlr6115		mlo:mll3725	mlo:mll3001
	Sinorhizobium meliloti 1021	sme		sme:SMc00395	sme:SMc02755		sme:SMc03112	sme:SMc01109	sme:SMb20349	sme:SMb20356	sme:SMc04011
	Agrobacterium tumefaciens C58 (UWash/Dupont)	atu		atu:Atu0282	atu:Atu0029	atu:Atu3823	atu:Atu2155	atu:Atu0362	atu:Atu1899	atu:Atu2332	atu:Atu1446
	Agrobacterium tumefaciens C58 (Cereon)	atc		atc:AGR_C_482	atc:AGR_C_46	atc:AGR_L_2018	atc:AGR_C_3907	atc:AGR_C_632	atc:AGR_C_3486	atc:AGR_C_4237	atc:AGR_C_2665
	Brucella melitensis 16M	bme		bme:BMEII0888	bme:BMEI2029		bme:BMEI1759	bme:BMEI1970		bme:BMEI1357	bme:BMEI0866
	Brucella suis 1330	bms		bms:BRA0360	bms:BR2097		bms:BR0188	bms:BR2160		bms:BR0577	bms:BR1117
	Bradyrhizobium japonicum USDA110	bja		bja:blr0077	bja:bll5944	bja:blr2068	bja:bll1418	bja:bll5945		bja:bll3249	bja:blr7130
	Caulobacter crescentus	ccr		ccr:CC2266	ccr:CC0257	ccr:CC0482	ccr:CC2137	ccr:CC0050		ccr:CC3075	ccr:CC3315
Firmicutes	Bacillus subtilis 168	bsu	bsu:BG13866	bsu:BG13800		bsu:BG12616	bsu:BG13115	bsu:BG11840	bsu:BG10881	bsu:BG10364	bsu:BG11790
Bacillales	Bacillus halodurans C-125	bha	bha:BH3353	bha:BH1279		bha:BH0438	bha:BH1630	bha:BH3300	bha:BH2323	bha:BH2013	bha:BH2948
	Bacillus anthracis Ames	ban	ban:BA5047	ban:BA4602		ban:BA4218	ban:BA4478	ban:BA5017		ban:BA0996	ban:BA2836
	Bacillus cereus ATCC 14579	bce	bce:BC4789	bce:BC4368		bce:BC4003	bce:BC4250	bce:BC4761		bce:BC1008	bce:BC2837
	Oceanobacillus iheyensis HTE831	oih	oih:OB1107	oih:OB2000			oih:OB0691	oih:OB2314	oih:OB2572	oih:OB3451	oih:OB1348
	Staphylococcus aureus N315 (meticillin-resistant)	sau	sau:SA1936	sau:SA1427		sau:SA0344	sau:SA1936	sau:SA1608		sau:SA1322	sau:SA0066
	Staphylococcus aureus Mu50 (vancomycin-resistant)	sav	sav:SAV2134	sav:SAV1599		sav:SAV0356	sav:SAV2134	sav:SAV1790		sav:SAV1491	sav:SAV0070
	Staphylococcus aureus MW2	sam	sam:MW2058	sam:MW1550		sam:MW0332	sam:MW2058	sam:MW1728		sam:MW1445	sam:MW1637
	Staphylococcus epidermidis ATCC 12228	sep	sep:SE1732	sep:SE1285		sep:SE2382	sep:SE1732	sep:SE1458		sep:SE1175	sep:SE0018
	Listeria monocytogenes EGD-e	lmo	lmo:lmo1288	lmo:lmo1494		lmo:lmo1681	lmo:lmo1678	lmo:lmo1664		lmo:lmo2500	lmo:lmo2173
	Listeria innocua CLIP 11262	lin	lin:lin1327	lin:lin1529		lin:lin1789	lin:lin1786	lin:lin1773		lin:lin2643	lin:lin2276
Lactobacillales	Lactococcus lactis IL1403	lla	lla:L65029	lla:L132777		lla:L0100		lla:L153408		lla:L0124	lla:L0135
	Streptococcus pyogenes SF370 (serotype M1)	spy	spy:SPy1642	spy:SPy0447				spy:SPy1359		spy:SPy0529	spy:SPy0528
	Streptococcus pyogenes MGAS8232 (serotype M18)	spm	spm:spyM18_1653	spm:spyM18_0490				spm:spyM18_1372		spm:spyM18_0595	spm:spyM18_0594
	Streptococcus pyogenes MGAS315 (serotype M3)	spg	spg:SpyM3_1384	spg:SpyM3_0315				spg:SpyM3_1034		spg:SpyM3_0373	spg:SpyM3_0372
	Streptococcus pyogenes SSI-1 (serotype M3)	sps	sps:SPs0478	sps:SPs1542				sps:SPs0826		sps:SPs1480	sps:SPs1481
	Streptococcus pneumoniae TIGR4	spn	spn:SP0340	spn:SP0991		spn:SP0585		spn:SP0762		spn:SP2083	spn:SP0798
	Streptococcus pneumoniae R6	spr	spr:spr0308	spr:spr0894		spr:spr0514		spr:spr0671		spr:spr1894	spr:spr0707
	Streptococcus agalactiae 2603 (serotype V)	sag	sag:SAG0305	sag:SAG1535		sag:SAG2049	sag:SAG2048	sag:SAG0831	sag:SAG0114	sag:SAG1960	sag:SAG1792
	Streptococcus agalactiae NEM316	san	san:gbs0294	san:gbs1591		san:gbs2005	san:gbs2004	san:gbs0849	san:gbs0113	san:gbs1947	san:gbs1835
	Streptococcus mutans UA159 (serotype C)	smu	smu:SMU.474	smu:SMU.1632		smu:SMU.873	smu:SMU.952	smu:SMU.1573		smu:SMU.1516	smu:SMU.1517
	Lactobacillus plantarum WCFS1	lpl	lpl:lp_0774	lpl:lp_2181		lpl:lp_1375	lpl:lp_1374	lpl:lp_1301		lpl:lp_2505	lpl:lp_0585
	Enterococcus faecalis V583	efa	efa:EF1182	efa:EF2694				efa:EF0784		efa:EF1194	efa:EF3214
Clostridia	Clostridium acetobutylicum ATCC824	cac	cac:CAC2942	cac:CAC2117			cac:CAC0578	cac:CAC2856		cac:CAC0903	cac:CAC3088
	Clostridium perfringens 13	cpe	cpe:CPE0178	cpe:CPE1050			cpe:CPE1417	cpe:CPE2177	cpe:CPE1627	cpe:CPE1757	cpe:CPE2358
	Clostridium tetani E88	ctc		ctc:CTC01619			ctc:CTC01806	ctc:CTC00321	ctc:CTC00907	ctc:CTC01131	ctc:CTC02322
	Thermoanaerobacter tengcongensis MB4T	tte					tte:TTE1803	tte:TTE0488	tte:TTE0206	tte:TTE2688	tte:TTE1998
Mollicutes	Mycoplasma genitalium G-37	mge						mge:MG047
	Mycoplasma pneumoniae M129	mpn						mpn:D09_orf383
	Mycoplasma pulmonis	mpu						mpu:MYPU_7020
	Mycoplasma penetrans HF-2	mpe		mpe:MYPE5210				mpe:MYPE940
	Mycoplasma gallisepticum R	mga		mga:MGA_0051				mga:MGA_0128
	Ureaplasma urealyticum (serovar 3)	uur		uur:UU470				uur:UU412
Actinobacteria	Mycobacterium tuberculosis H37Rv (lab strain)	mtu		mtu:Rv0091	mtu:Rv3248c	mtu:Rv1133c	mtu:Rv2124c	mtu:Rv1392		mtu:Rv0490	mtu:Rv1033c
	Mycobacterium tuberculosis CDC1551	mtc		mtc:MT0100	mtc:MT3346	mtc:MT1165	mtc:MT2183	mtc:MT1437		mtc:MT0509	mtc:MT1062
	Mycobacterium bovis AF2122/97	mbo		mbo:Mb0094	mbo:Mb3276c	mbo:Mb1164c	mbo:Mb2148c	mbo:Mb1427		mbo:Mb0500	mbo:Mb1062c
	Mycobacterium leprae TN	mle			mle:ML0771	mle:ML0961	mle:ML1307	mle:ML0544		mle:ML2440	mle:ML1286
	Corynebacterium glutamicum ATCC 13032	cgl		cgl:NCgl2704	cgl:NCgl0719	cgl:NCgl1094	cgl:NCgl1450	cgl:NCgl1541	cgl:NCgl1206	cgl:NCgl0391	cgl:NCgl0721
	Corynebacterium efficiens YS-314	cef		cef:CE2636	cef:CE0767	cef:CE1209	cef:CE1637	cef:CE1723		cef:CE0424	cef:CE0769
	Streptomyces coelicolor A3(2)	sco		sco:SCO5431	sco:SCO3023	sco:SCO0985	sco:SCO1657	sco:SCO1476	sco:SCO2747	sco:SCO7327	sco:SCO7230
	Streptomyces avermitilis	sma		sma:SAV3905	sma:SAV5053	sma:SAV2046	sma:SAV6667	sma:SAV6874		sma:SAV5564	sma:SAV5063
	Bifidobacterium longum NCC2705	blo	blo:BL1152	blo:BL0318	blo:BL1115	blo:BL0798		blo:BL1786		blo:BL0031	blo:BL0005
	Tropheryma whipplei Twist	twh				twh:TW162		twh:TW360		twh:TW046	twh:TW047
	Tropheryma whipplei TW08/27	tws				tws:TW610		tws:TW409		tws:TW054	tws:TW055
Fusobacteria	Fusobacterium nucleatum ATCC 25586	fnu		fnu:FN1015			fnu:FN0163	fnu:FN0355		fnu:FN0586	fnu:FN1321
Chlamydia	Chlamydia trachomatis (serovar D)	ctr								ctr:CT467	ctr:CT468
	Chlamydia muridarum (Chlamydia trachomatis MoPn)	cmu								cmu:TC0752	cmu:TC0753
	Chlamydophila pneumoniae CWL029	cpn		cpn:CPn0232						cpn:CPn0584	cpn:CPn0586
	Chlamydophila pneumoniae AR39	cpa		cpa:CP0532						cpa:CP0164	cpa:CP0162
	Chlamydophila pneumoniae J138	cpj		cpj:CPj0232						cpj:CPj0584	cpj:CPj0586
	Chlamydophila caviae GPIC	cca		cca:CCA00593						cca:CCA00157	cca:CCA00155
Spirochete	Borrelia burgdorferi B31	bbu	bbu:BB0377	bbu:BB0375				bbu:BB0376		bbu:BB0420	bbu:BB0763
	Treponema pallidum Nichols	tpa		tpa:TP0170				tpa:TP0794			tpa:TP0519
	Leptospira interrogans 56601 (serovar lai)	lil			lil:LB106		lil:LB108	lil:LA2633		lil:LA3996	lil:LA2400
Bacteroid	Bacteroides thetaiotaomicron VPI-5482	bth		bth:BT4451	bth:BT2797		bth:BT0180	bth:BT3219		bth:BT1447	bth:BT3801
Cyanobacteria	Synechocystis sp. PCC6803	syn			syn:sll1234		syn:slr0212	syn:sll0927		syn:slr2104	syn:slr1529
	Thermosynechococcus elongatus BP-1	tel			tel:tll2390	tel:tlr1090	tel:tll1027	tel:tll0978		tel:tll0876	tel:tlr2203
	Anabaena sp. PCC7120 (Nostoc sp. PCC7120)	ana			ana:alr1414		ana:alr0308	ana:alr4124		ana:all4097	ana:all3558
Green sulfur bac.	Chlorobium tepidum TLS	cte			cte:CT0721		cte:CT1857	cte:CT0722		cte:CT0658	cte:CT1529
Hyperthermophilic	Aquifex aeolicus VF5	aae			aae:aq_1180	aae:aq_1710		aae:aq_1154		aae:aq_1115	aae:aq_1117
bacteria	Thermotoga maritima MSB8	tma		tma:TM1129	tma:TM0172	tma:TM1286	tma:TM0268	tma:TM1658	tma:TM0958	tma:TM1654	tma:TM0700
Radioresistant bac.	Deinococcus radiodurans R1	dra	dra:DR2387	dra:DR1451			dra:DR0966	dra:DR0640		dra:DRB0028	dra:DR2418
Archaea	Methanococcus jannaschii DSM2661	mja			mja:MJ1388	mja:MJ1473
Euryarchaeota	Methanosarcina acetivorans C2A	mac		mac:MA3560	mac:MA1275		mac:MA0934			mac:MA2013	mac:MA2445
	Methanosarcina mazei Goe1	mma			mma:MM2278		mma:MM2052			mma:MM3101	mma:MM3007
	Methanobacterium thermoautotrophicum deltaH	mth			mth:MTH1636	mth:MTH775	mth:MTH124			mth:MTH444	mth:MTH457
	Methanopyrus kandleri AV19	mka			mka:MK0368	mka:MK0667		mka:MK1508
	Archaeoglobus fulgidus DSM4304	afu			afu:AF2000		afu:AF0006			afu:AF1483	afu:AF1256
	Halobacterium sp. NRC-1	hal			hal:VNG2251G			hal:VNG1297C		hal:VNG6035G	hal:VNG0917G
	Thermoplasma acidophilum	tac			tac:Ta0469	tac:Ta0977		tac:Ta0059
	Thermoplasma volcanium GSS1	tvo			tvo:TVG1039754	tvo:TVG1176554		tvo:TVG0012665
	Pyrococcus horikoshii OT3	pho			pho:PH0540	pho:PH1089		pho:PH1824		pho:PH0484	pho:PH0483
	Pyrococcus abyssi	pab			pab:PAB1372	pab:PAB0608		pab:PAB2094			pab:PAB1331
	Pyrococcus furiosus DSM3638	pfu			pfu:PF0343	pfu:PF1269		pfu:PF1866
Crenarchaeota	Aeropyrum pernix K1	ape			ape:APE0624	ape:APE2048
	Sulfolobus solfataricus P2	sso			sso:SSO0755	sso:SSO0407
	Sulfolobus tokodaii strain7	sto			sto:ST0342	sto:ST0385
	Pyrobaculum aerophilum IM2	pai			pai:PAE3140	pai:PAE3655
Sum		138	51	86	60	85	78	112	3(28)	8(109)	7(109)	3(5)
