# Supplementary material for: Is autoinducer-2 a universal signal for interspecies communication: a comparative genomic and phylogenetic analysis of the synthesis and signal transduction pathways
Source: BMC Evol Biol. 2004 Sep 29;4:36. doi: 10.1186/1471-2148-4-36 (PMC524169; doi:10.1186/1471-2148-4-36)
Supplement: Additional File 3 — Supplementary Table s3. Presence of the Salmonella lsr gene homologs in the completed genomes of the KEGG database (July 2003). Abbreviations as in Supplementary Table s1. X denotes bi-directional hits, ? denotes unidirectional hits. [file 1471-2148-4-36-S3.xls]

## Sheet: Table s3
Supplementary Table s3. Presence of the Salmonella lsr gene homologs in the completed genomes of the KEGG database (July 2003). Abbreviations as in Supplementary Table s1. X denotes bi-directional hits, ? denotes unidirectional hits.
Eukaryotes: 7+ Bacteria: 109 Archaea: 16		Status: 23.06.03
							Presence																				E-value										Gene annotation										accession number
							metK	metE	metH	luxS	pfs	sahH	luxP	luxQNew	luxONew	luxU	lsrR	lsrA	lsrC	lsrD	lsrB	lsrF	lsrG	lsrE			lsrR	lsrA	lsrC	lsrD	lsrB	lsrF	lsrG	lsrE			lsrR	lsrA	lsrC	lsrD	lsrB	lsrF	lsrG	lsrE			lsrR	lsrA	lsrC
Category	Species	Genome	Name of Genome Files					85	78	51	86	59	3	8	7	3	50(50)	14(134)	21(61)	20(55)	20(24)	33(33)	14(14)	6(107)			50(50)	14(134)	21(61)	20(55)	20(24)	33(33)	14(14)	6(107)			50(50)	14(134)	21(61)	20(55)	20(24)	33(33)	14(14)	6(107)			50(50)	14(134)	21(61)
Eukaryotes	Homo sapiens	hsa					X		X			X						?										3e-18										ABCA10; ATP-binding cassette, sub-family A (ABC1), member 10										hsa:10349
Mammals	Mus musculus	mmu					X					X						?						?				1e-17						1e-09				Abca4; ATP-binding cassette, sub-family A (ABC1), member 4						Rpe; ribulose-5-phosphate-3-epimerase				mmu:11304
	Rattus norvegicus	rno							X			X						?										5e-17										Abca5; ATP-binding cassette, sub-family A (ABC1), member 5										rno:286970
Fish	Danio rerio	dre
Insect	Drosophila melanogaster	dme							X			X						?										6e-18										CG6052; CG6052 gene product										dme:CG6052-PA
Nematode	Caenorhabditis elegans	cel							X			X						?						?				5e-17						3e-10				p-glycoprotein (CE06485)						Hypothetical protein F08F8.7				cel:T21E8.3
Plants	Arabidopsis thaliana	ath					X	X	X		X	X						?						?				4e-19						4e-19				T30C3.5; M7J2.180; similar to multidrug resistance protein 2 SP:P21440 from (Mus musculus); contains ABC transporters family signature, (LSGGQRQRVAIARSL), ATP GTP-binding site motif A (P-loop), (GSSGAGKS) contains EST gb:T2254000						MFB13.21; ribulose-5-phosphate-3-epimerase [EC:5.1.3.1]				ath:At4g25450
	Oryza sativa japonica	osa							X									?										4e-14										contains EST AU071185(R10870)										osa:P0470A12.8
Protozoa	Plasmodium falciparum	pfa					X					X						?										1e-10										multidrug resistance protein 2										pfa:PF14_0455
	Trypanosoma brucei	tbr
Fungi	Saccharomyces cerevisiae	sce					X	X	X			X						?						?				1e-13						9e-07				STE6; ATP-binding cassette transporter protein						RPE1, POS18; ribulose-phosphate 3-epimerase [EC:5.1.3.1]				sce:YKL209C
	Schizosaccharomyces pombe	spo						X				X						?						?				1e-13						6e-11				pmd1; leptomycin b resistance protein, ABC transporter						putative ribulose phosphate 3-epimerase [EC:5.1.3.1]				spo:SPCC663.03
	Encephalitozoon cuniculi	ecu																						?										6e-06										ribulose-phosphate 3-epimerase [EC:5.1.3.1]
Bacteria	Escherichia coli K-12 MG1655	eco					X	X	X	X	X						X	X	X	X	X	X	X	?			1e-129	0	1e-141	1e-115	1e-153	1e-148	5e-41	6e-14			ydeW; hypothetical transcriptional regulator in hipB-uxaB intergenic region	putative simple sugar transport system ATP-binding protein	ydeY; putative simple sugar transport system permease protein	ydeZ; putative simple sugar transport system permease protein	putative simple sugar transport system substrate-binding protein	yneB; hypothetical 31.9 kD protein in hipB-uxaB intergenic region [EC:4.2.1.-]	hypothetical protein	rpe, dod; ribulose-phosphate 3-epimerase (pentose-5-phosphate 3-epimerase) (PPE) (R5P3E) [EC:5.1.3.1]			eco:b1512	eco:b1513	eco:b1514
Proteobacteria	Escherichia coli K-12 W3110	ecj					X	X	X	X	X						X	X	X	X	X	X	X	?			1e-129	0	1e-141	1e-115	1e-153	1e-148	5e-41	6e-14			ydeW; Hypothetical transcriptional regulator	rbsA; Putative ATP-binding component of a transport system	ydeY; Hypothetical ABC transporter permease protein	ydeZ; Hypothetical ABC transporter permease protein	304#1; Hypothetical transcriptional regulator	yneB; Hypothetical protein	yneC; Hypothetical protein	rpe; Ribulose-phosphate 3-epimerase (pentose-5-phosphate 3- epimerase) (ppe). [EC:5.1.3.1]			ecj:JW1505	ecj:JW1506	ecj:JW1507
Gammaproteobacteria	Escherichia coli O157:H7 EDL933	ece					X	X	X	X	X						X	X	X	X	X	X	X	?			1e-130	0	1e-140	1e-115	1e-153	1e-147	5e-41	6e-14			ydeW; putative transcriptional regulator, sorC family	putative ATP-binding component of a transport system	ydeY; putative D-ribose transport system permease protein	ydeZ; putative D-ribose transport system permease protein	putative LACI-type transcriptional regulator	yneB; orf, hypothetical protein	orf, hypothetical protein	rpe; D-ribulose-5-phosphate 3-epimerase [EC:5.1.3.1]			ece:Z2193	ece:Z2192	ece:Z2191
Enterobacteriales	Escherichia coli O157:H7 Sakai	ecs					X	X	X	X	X						X	X	X	X	X	X	X	?			1e-130	0	1e-140	1e-115	1e-153	1e-148	5e-41	6e-14			putative SORC-type transcriptional regulator	putative ATP-binding component of a transport system	putative transport system permease protein	putative transport system permease protein	putative LACI-type transcriptional regulator	hypothetical protein	hypothetical protein	D-ribulose-5-phosphate 3-epimerase [EC:5.1.3.1]			ecs:ECs2119	ecs:ECs2120	ecs:ECs2121
	Escherichia coli CFT073	ecc					X	X	X	X	X						X	?	?	?				?			2e-19	2e-79	2e-24	1e-21				6e-14			putative transcriptional regulator of sorbose uptake and utilization genes	rbsA; ribose transport ATP-binding protein rbsA	xylH; xylose transport system permease protein xylH	rbsC; ribose transport system permease protein rbsC				rpe; ribulose-phosphate 3-epimerase [EC:5.1.3.1]			ecc:c4987	ecc:c4677	ecc:c4388
	Salmonella typhi CT18	sty					X	X	X	X	X						X	X	X	X	X	X	X	X			1e-168	0	1e-166	1e-141	1e-179	1e-163	9e-58	1e-142			ydeW; putative regulatory protein	putative ABC transporter ATP-binding protein	putative ABC transporter permease protein	ydeZ; putative ABC transporter, membrane component	putative ABC transport protein, solute-binding component	yneB; putative aldolase [EC:4.2.1.-]	conserved hypothetical protein	putative ribulose-phosphate 3-epimerase			sty:STY3797	sty:STY3796	sty:STY3795
	Salmonella typhi Ty2	stt					X	X	X	X	X						X	X	X	X	X	X	X	X			1e-168	0	1e-166	1e-141	1e-179	1e-163	9e-58	1e-142			ydeW; putative regulatory protein	putative ABC transporter ATP-binding protein	putative ABC transporter permease protein	ydeZ; putative ABC transporter, membrane component	putative ABC transport protein, solute-binding component	yneB; putative aldolase [EC:4.2.1.-]	conserved hypothetical protein	putative ribulose-phosphate 3-epimerase			stt:t3545	stt:t3544	stt:t3543
	Salmonella typhimurium LT2	stm					X	X	X	X	X						X	X	X	X	X	X	X	X			1e-168	0	1e-168	1e-141	1e-179	1e-164	1e-58	1e-144			ydeW; putative transcriptional repressor	ego; putative ABC-type sugar, aldose transport system, ATPase component	ydeY; putative ABC superfamily (membrane), sugar transport protein	ydeZ; putative ABC superfamily (membrane), sugar transport protein	yneA; putative ABC superfamily (peri_perm), sugar transport protein	yneB; putative fructose-1,6-bisphosphate aldolase [EC:4.2.1.-]	yneC; putative inner membrane protein	putative ribulose-5-phosphate 3-epimerase			stm:STM4073	stm:STM4074	stm:STM4075
	Yersinia pestis CO92	ype					X	X	X	X	X						X	X	X	X	X	X	X	X			3e-24	0	1e-122	1e-114	1e-147	1e-141	3e-38	4e-16			putative transcriptional regulatory protein	putative ABC transporter ATP-binding protein	putative ABC transporter permease protein	putative ABC transporter permease protein	putative periplasmic solute-binding protein	putative aldolase	conserved hypothetical protein	rpe; ribulose-phosphate 3-epimerase [EC:5.1.3.1]			ype:YPO3310	ype:YPO0412	ype:YPO0411
	Yersinia pestis KIM	ypk					X	X	X	X	X						X	X	X	X	X	X	X	X			5e-76	0	1e-122	1e-114	1e-147	1e-141	3e-38	4e-16			putative transcriptional regulator, sorC family	putative ATP-binding component of a transport system	putative ABC transport system permease protein	putative ABC transport system permease protein	putative LACI-type transcriptional regulator	hypothetical protein	hypothetical protein	rpe; D-ribulose-5-phosphate 3-epimerase [EC:5.1.3.1]			ypk:y3765	ypk:y3769	ypk:y3770
	Shigella flexneri 301 (serotype 2a)	sfl					X	X	X	X	X						X	X	X	X		X	X	?			1e-129	0	1e-139	1e-115		1e-128	1e-40	6e-14			ydeW; putative transcriptional regulator, sorC family	ego; putative ATP-binding component of a transport system	ydeY; putative transport system permease protein	ydeZ; putative transport system permease protein		yneB; orf, conserved hypothetical protein [EC:4.2.1.-]	yneC; orf, conserved hypothetical protein	rpe; D-ribulose-5-phosphate 3-epimerase [EC:5.1.3.1]			sfl:SF1582	sfl:SF1583	sfl:SF1584
	Shigella flexneri 2457T (serotype 2a)	sfx					X	X	X	X	X						X	X	X	X		X	X	?			1e-129	0	1e-139	1e-115		1e-130	1e-40	6e-14			ydeW; putative sorC family transcriptional regulator	putative ATP-binding component of a transport system	ydeY; putative transport system permease protein	ydeZ; putative transport system permease protein		hypothetical protein	hypothetical protein	rpe; D-ribulose-5-phosphate 3-epimerase			sfx:S1708	sfx:S1709	sfx:S1710
	Buchnera sp. APS (symbiont of Acyrthosiphon pisum)	buc					X	X			X													?										2e-15										rpe; ribulose-phosphate 3-epimerase [EC:5.1.3.1]
	Buchnera aphidicola Sg (symbiont Schizaphis graminum)	bas					X	X			X							?						?				1e-11						1e-10				ycfV; hypothetical ABC transporter ATP-binding protein						rpe; ribulose-phosphate 3-epimerase [EC:5.1.3.1]				bas:BUsg285
	Buchnera aphidicola (symbiont of Baizongia pistaciae)	bab						X			X							?						?				5e-12						3e-10				mdlB; putative ATP transporter						rpe; ribulose-phosphate 3-epimerase [EC:5.1.3.1]				bab:bbp424
	Wigglesworthia brevipalpis	wbr					X				X							?						?				5e-21						2e-08				yhbG; ABC-type (unclassified) transport system, ATPase component						rpe; ribulose-phosphate 3-epimerase [EC:5.1.3.1]				wbr:Wbr0439
Pasteurellales	Haemophilus influenzae Rd	hin					X	X		X	X							?	?	?				?				6e-82	7e-23	2e-20				2e-13				rbsA; D-ribose transport system ATP-binding protein	rbsC; D-ribose transport system permease protein	rbsC; D-ribose transport system permease protein				rpe, dod; ribulose-phosphate 3-epimerase (pentose-5-phosphate 3-epimerase) (PPE) (R5P3E) [EC:5.1.3.1]				hin:HI0502	hin:HI0503
	Pasteurella multocida PM70	pmu					X	X		X	X						X	X	X	X	X	X	X	X			3e-96	1e-177	3e-98	2e-95	1e-140	1e-139	3e-28	6e-37			transcriptional regulator, sorC family, putative	ABC transporter ATP binding protein, probable ribose sugar transport ATP-binding protein	ABC transporter ATP binding protein, probable L-arabinase sugar transport ATP-binding protein	ABC transporter ATP binding protein, probable ribose sugar transport ATP-binding protein	sugar binding protein, putative	putative aldolase [EC:4.2.1.-]	hypothetical E. coli	dod_1; ribulose-phosphate 3-epimerase			pmu:PM1273	pmu:PM1274	pmu:PM1275
Xanthomonadales	Xylella fastidiosa 9a5c	xfa					X	X				X						?						?				4e-21						5e-13				ABC transporter ATP-binding protein						ribulose-phosphate 3-epimerase [EC:5.1.3.1]				xfa:XF1409
	Xylella fastidiosa Temecula1	xft					X	X				X						?						?				4e-21						5e-13				yhbG; ABC transporter ATP-binding protein						rpe, dod; D-ribulose-5-phosphate 3-epimerase [EC:5.1.3.1]				xft:PD0638
	Xanthomonas campestris pv. campestris ATCC 33913	xcc					X	X	X			X						?						?				3e-22						3e-14				yadG; ABC transporter ATP-binding protein						rpe, dod; D-ribulose-5-phosphate 3-epimerase [EC:5.1.3.1]				xcc:XCC3660
	Xanthomonas axonopodis pv. citri 306	xac					X	X	X			X						?						?				1e-21						2e-14				yadG; ABC transporter ATP-binding protein						rpe, dod; D-ribulose-5-phosphate 3-epimerase [EC:5.1.3.1]				xac:XAC3700
Vibrionales	Vibrio cholerae El Tor N16961 (serotype O1)	vch					X	X	X	X	X		X	X	X	X	X	?	?	?				?			4e-15	8e-85	1e-25	2e-23				7e-12			transcriptional regulator, SorC family	D-ribose transport system ATP-binding protein	D-ribose transport system permease protein	D-ribose transport system permease protein				ribulose-phosphate 3-epimerase [EC:5.1.3.1]			vch:VCA0621	vch:VCA0128	vch:VCA0129
	Vibrio vulnificus CMCP6	vvu					X	X	X	X	X		X	X	X	X	X	?	?	?				?			1e-14	2e-80	3e-25	1e-23				8e-13			transcriptional regulator	ABC-type sugar transport system, ATPase component	ribose/xylose/arabinose/galactoside ABC-type transport system, permease component	ribose/xylose/arabinose/galactoside ABC-type transport system, permease component				ribulose-phosphate 3-epimerase [EC:5.1.3.1]			vvu:VV20550	vvu:VV20062	vvu:VV20063
	Vibrio parahaemolyticus RIMD 2210633	vpa					X	X	X	X	X		X	X	X	X	X	?	?	?				?			5e-15	1e-80	1e-25	1e-23				2e-13			transcriptional regulator, SorC family	ribose ABC transporter, ATP-binding protein	ribose ABC transporter, permease protein	ribose ABC transporter, permease protein				ribulose-phosphate 3-epimerase [EC:5.1.3.1]			vpa:VPA1178	vpa:VPA1086	vpa:VPA1085
Pseudomonadales	Pseudomonas aeruginosa PA01	pae					X	X	X			X						?	?	?				?				9e-75	3e-18	9e-13				1e-15				rbsA; D-ribose transport system ATP-binding protein	rbsC; D-ribose transport system permease protein	rbsC; D-ribose transport system permease protein				rpe; ribulose-phosphate 3-epimerase [EC:5.1.3.1]				pae:PA1947	pae:PA1948
	Pseudomonas putida KT2440	ppu					X	X	X		X							?	?	?				?				4e-72	2e-19	2e-18				9e-15				ribose ABC transporter, ATP-binding protein, putative	rbsC; ribose ABC transporter, permease protein	ribose ABC transporter, permease protein, putative				rpe; ribulose-phosphate 3-epimerase [EC:5.1.3.1]				ppu:PP2759	ppu:PP2456
	Pseudomonas syringae pv. tomato DC3000	pst					X	X	X			X					X	?	?	?	?			?			3e-22	3e-88	8e-22	3e-22	2e-06			3e-14			transcriptional regulator, putative	sugar ABC transporter, ATP-binding protein	ribose ABC transporter, permease protein, putative	rbsC-2; ribose ABC transporter, permease protein	rbsB-1; ribose ABC transporter, periplasmic ribose-binding protein			rpe; ribulose-phosphate 3-epimerase [EC:5.1.3.1]			pst:PSPTO2395	pst:PSPTO3489	pst:PSPTO2994
Alteromonadaceae	Shewanella oneidensis MR-1	son					X	X	X	X	X							?			X			?				2e-22			4e-08			7e-14				iron(III) ABC transporter, ATP-binding protein			sugar-binding protein, putative			rpe; ribulose-phosphate 3-epimerase [EC:5.1.3.1]				son:SO0742
Legionellales	Coxiella burnetii SA 493	cbu					X	X				X						?						?				3e-22						5e-10				peptide ABC transporter, ATP-binding protein						rpe; ribulose-phosphate 3-epimerase [EC:5.1.3.1]				cbu:CBU1857
Betaproteobacteria	Neisseria meningitidis MC58 (serogroup B)	nme					X	X		X	X							?						?				5e-22						5e-18				ABC transporter, ATP-binding protein						ribulose-phosphate 3-epimerase [EC:5.1.3.1]				nme:NMB0356
	Neisseria meningitidis Z2491 (serogroup A)	nma					X	X		X	X							?						?				3e-21						2e-18				putative ABC transporter ATP-binding protein						rpe; putative ribulose-phosphate 3-epimerase [EC:5.1.3.1]				nma:NMA2131
	Ralstonia solanacearum GMI1000	rso					X	X	X		X	X					X	?	?	?				?			5e-22	1e-80	5e-24	3e-19				2e-12			dalR, RSc2127; putative transcriptional regulator (repressor) transcription regulator protein	probable sugar ATP-binding ABC transporter protein	araH, RSc2756; probable L-arabinose transmembrane ABC transporter protein	probable sugar transmembrane ABC transporter protein				rpe, RSc2879; probable ribulose-phosphate 3-epimerase protein [EC:5.1.3.1]			rso:RS01477	rso:RS02750	rso:RS00098
	Nitrosomonas europaea ATCC 19718	neu					X	X	X			X						?					X	?				4e-27					5e-16	4e-15				yhiH; ATPase component ABC-type multidrug transport system					DUF176	cbbE, rpe, ppe; ribulose-phosphate 3-epimerase [EC:5.1.3.1]				neu:NE1117
Epsilonproteobacteria	Helicobacter pylori 26695	hpy					X			X	X							?						?				1e-24						3e-13				oppD; oligopeptide transport system ATP-binding protein						rpe; ribulose-phosphate 3-epimerase (pentose-5-phosphate 3-epimerase) (PPE) (R5P3E) [EC:5.1.3.1]				hpy:HP0250
	Helicobacter pylori J99	hpj					X			X	X							?						?				2e-23						2e-12				putative oligopeptide transport system ATP-binding protein						ribulose-phosphate 3-epimerase [EC:5.1.3.1]				hpj:jhp0235
	Campylobacter jejuni NCTC11168	cje					X	X		X	X							?						?				5e-23						4e-17				livG; branched-chain amino acid transport system ATP-binding protein						rep; ribulose-phosphate 3-epimerase [EC:5.1.3.1]				cje:Cj1015c
Alphaproteobacteria	Rickettsia prowazekii Madrid E	rpr																?										1e-18										abcT2; abc transporter ATP-binding protein										rpr:RP508
	Rickettsia conorii Malish 7	rco																?										6e-19										abcT2; ABC transporter ATP-binding protein										rco:RC0658
	Mesorhizobium loti MAFF303099	mlo					X	X	X		X	X					X	?	?	X	X	X		?			3e-33	1e-86	4e-33	7e-31	2e-38	2e-12		1e-18			transcriptional regulator	ribose ABC transporter, ATP-binding protein	permease protein, sugar ABC transporter (ribose)	sugar ABC transporter permease protein	sugar ABC transporter, periplasmic sugar-binding protein	putative aldolase		pentose(ribulose)-5-phosphate-3-epimerase [EC:5.1.3.1]			mlo:mlr7259	mlo:mll3598	mlo:mlr3338
	Sinorhizobium meliloti 1021	sme					X		X		X	X					X	X	X	X	X	X	X	?			7e-60	1e-126	2e-73	8e-69	1e-126	8e-14	2e-16	2e-20			putative transcriptional regulator protein	putative sugar ABC transporter ATP-binding protein	putative sugar ABC transporter permease protein	putative sugar ABC transporter permease protein	putative sugar ABC transporter periplasmic solute-binding protein precursor	conserved hypothetical protein	conseved hypothetical protein	rpe; probable D-ribulose-5-phosphate 3-epimerase protein [EC:5.1.3.1]			sme:SMb21021	sme:SMb21019	sme:SMb21018
	Agrobacterium tumefaciens C58 (UWash/Dupont)	atu					X	X	X		X	X					X	?	?	X	X	X		?			6e-24	2e-87	7e-32	3e-28	1e-42	2e-10		3e-22			conserved hypothetical protein	rbsA; ABC transporter, nucleotide binding/ATPase protein [ribose]	rbsC; ABC transporter, membrane spanning protein [ribose]	ABC transporter, membrane spanning protein	ABC transporter, substrate binding protein [sugar]	aldolase		rpe; ribulose-phosphate 3-epimerase [EC:5.1.3.1]			atu:Atu4446	atu:Atu2819	atu:Atu4322
	Agrobacterium tumefaciens C58 (Cereon)	atc					X	X	X		X	X					X	?	?	X	X	X		?			6e-24	2e-87	7e-32	3e-28	1e-42	2e-10		3e-22			smoC; operon regulator	ABC transporter protein, ATP binding component	ribose ABC transporter (permease)	putative ABC transporter permease	putative secreted solute-binding lipoprotein	putative aldolase		ribulose-phosphate 3-epimerase [EC:5.1.3.1]			atc:AGR_L_843	atc:AGR_C_5112	atc:AGR_L_1078
	Brucella melitensis 16M	bme					X		X		X	X		X			X	?	?	?				?			2e-22	3e-85	3e-28	5e-30				3e-19			deoxyribonucleoside regulator / dihydroxyacetone kinase [EC:2.7.1.29]	ribose transport ATP-binding protein RbsA	ribose transport system permease protein RbsC	ribose transport system permease protein RbsC				ribulose-phosphate 3-epimerase [EC:5.1.3.1]			bme:BMEI0398	bme:BMEI1392	bme:BMEII0433
	Brucella suis 1330	bms					X		X		X	X		X			X	?	?	?				?			2e-21	1e-83	8e-28	3e-30				6e-19			eryD; erythritol transcriptional regulator	rbsA-1; ribose ABC transporter, ATP-binding protein	rbsC-3; ribose ABC transporter, permease protein	rbsC-3; ribose ABC transporter, permease protein				rpe; ribulose-phosphate 3-epimerase [EC:5.1.3.1]			bms:BRA0867	bms:BR0542	bms:BRA0859
	Bradyrhizobium japonicum USDA110	bja					X	X	X		X	X			X		X	?	?	?	?			?			6e-19	3e-85	3e-27	2e-25	2e-08			6e-21			probable transcriptional regulator	ABC transporter ATP-binding protein	sugar ABC transporter permease protein	sugar ABC transporter permease protein	ABC transporter sugar-binding protein			ribulose-phosphate 3-epimerase [EC:5.1.3.1]			bja:blr3219	bja:bll5784	bja:bll2675
	Caulobacter crescentus	ccr					X	X	X		X	X						?	?	?				?				7e-83	4e-26	3e-22				6e-18				sugar ABC transporter, ATP-binding protein	sugar ABC transporter, permease protein	sugar ABC transporter, permease protein				ribulose-phosphate 3-epimerase [EC:5.1.3.1]				ccr:CC0860	ccr:CC0861
Firmicutes	Bacillus subtilis 168	bsu					X	X	X	X	X						X	?	?	?				?			3e-19	1e-78	9e-24	2e-26				8e-21			deoR, yxxC; transcriptional repressor of the dra-nupC-pdp operon	rbsA; D-ribose transport system ATP-binding protein	rbsC; D-ribose transport system permease protein	rbsC; D-ribose transport system permease protein				rpe, yloR; ribulose-5-phosphate 3-epimerase [EC:5.1.3.1]			bsu:BG10982	bsu:BG10879	bsu:BG10880
Bacillales	Bacillus halodurans C-125	bha					X	X	X	X	X						X	?	?	?				?			1e-23	2e-90	1e-23	7e-26				1e-20			transcriptional regulator	rbsA; D-ribose transport system ATP-binding protein	rbsC; D-ribose transport system permease protein	rbsC; D-ribose transport system permease protein				ribulose-phosphate 3-epimerase [EC:5.1.3.1]			bha:BH0780	bha:BH3730	bha:BH3731
	Bacillus anthracis Ames	ban					X	X	X	X	X						X	X	X	X	X	X		?			9e-38	5e-98	2e-59	1e-55	1e-102	1e-53		4e-18			transcriptional regulator, putative	ribose ABC transporter, ATP-binding protein, putative	ribose ABC transporter, permease protein, putative	ribose ABC transporter, permease protein, putative	sugar ABC transporter, sugar-binding protein, putative	conserved hypothetical protein		rpe; ribulose-phosphate 3-epimerase			ban:BA2979	ban:BA2978	ban:BA2977
	Bacillus cereus ATCC 14579	bce					X	X	X	X	X						X	?	X	X	X	X		?			1e-38	2e-91	4e-61	3e-55	1e-101	1e-53		1e-17			deoxyribonucleoside regulator	ribose transport ATP-binding protein rbsA	sugar transport system permease protein	sugar transport system permease protein	sugar-binding protein	fructose-bisphosphate aldolase [EC:4.1.2.13]		ribulose-phosphate 3-epimerase [EC:5.1.3.1]			bce:BC2964	bce:BC0662	bce:BC2962
	Oceanobacillus iheyensis HTE831	oih					X		X	X	X						X	?	?	?				?			9e-09	5e-89	4e-27	3e-29				2e-21			cggR; transcriptional repressor of gapA operon (central glycolytic genes regulator)	rbsA; ribose ABC transporter ATP-binding protein	rbsC; ribose ABC transporter permease	rbsC; ribose ABC transporter permease				ribulose-phosphate 3-epimerase [EC:5.1.3.1]			oih:OB2439	oih:OB2574	oih:OB2573
	Staphylococcus aureus N315 (meticillin-resistant)	sau					X	X	X	X	X							?						?				2e-25						7e-15				oppF; oligopeptide transport ATP-binding protein						cfxE; ribulose-phosphate 3-epimerase [EC:5.1.3.1]				sau:SA0198
	Staphylococcus aureus Mu50 (vancomycin-resistant)	sav					X	X	X	X	X							?						?				2e-25						7e-15				oppF; oligopeptide transport ATP-binding protein						cfxE; ribulose-5-phosphate 3-epimerase homolog [EC:5.1.3.1]				sav:SAV0205
	Staphylococcus aureus MW2	sam					X	X	X	X	X							?						?				2e-25						7e-15				oppF; oligopeptide transport ATP-binding protein						cfxE; ribulose-5-phosphate 3-epimerase homolog [EC:5.1.3.1]				sam:MW0181
	Staphylococcus epidermidis ATCC 12228	sep					X	X	X	X	X						X	?						?			1e-06	7e-20						9e-15			glycolytic operon regulator	ABC transporter (ATP binding subunit)						ribulose-phosphate 3-epimerase [EC:5.1.3.1]			sep:SE0556	sep:SE1991
	Listeria monocytogenes EGD-e	lmo					X	X	X	X	X				X		X	?						?			2e-24	1e-67						1e-18			similar to transcription repressor of dra/nupC/pdp operon DeoR	similar to sugar ABC transporter, ATP-binding protein						ribulose-phosphate 3-epimerase [EC:5.1.3.1]			lmo:lmo1996	lmo:lmo1389
	Listeria innocua CLIP 11262	lin					X	X	X	X	X						X	?						?			7e-27	7e-68						1e-18			similar to transcription repressor of dra/nupC/pdp operon DeoR	similar to sugar ABC transporter, ATP-binding protein						similar to ribulose-5-phosphate 3-epimerase [EC:5.1.3.1]			lin:lin2104	lin:lin1426
Lactobacillales	Lactococcus lactis IL1403	lla					X	X		X	X							?	?	?				?				9e-91	3e-25	4e-26				1e-15				rbsA; ribose ABC transporter ATP binding protein	rbsC; ribose ABC transporter permease protein	rbsC; ribose ABC transporter permease protein				rpe; ribulose-phosphate 3-epimerase [EC:5.1.3.1]				lla:L84240	lla:L83296
	Streptococcus pyogenes SF370 (serotype M1)	spy					X			X	X						X	?	?					?			4e-13	2e-66	5e-06					8e-18			putative transcriptional regulator	putative sugar ABC transporter (ATP-binding protein)	putative ABC transport protein (permease)					rpe; putative ribulose-phosphate 3-epimerase [EC:5.1.3.1]			spy:SPy2053	spy:SPy1227	spy:SPy1018
	Streptococcus pyogenes MGAS8232 (serotype M18)	spm					X			X	X						X	?	?					?			1e-12	2e-66	6e-06					8e-18			putative transcriptional regulator	putative sugar ABC transporter (ATP-binding protein)	putative ABC transport protein (permease)					putative ribulose-phosphate 3-epimerase [EC:5.1.3.1]			spm:spyM18_2115	spm:spyM18_1179	spm:spyM18_1001
	Streptococcus pyogenes MGAS315 (serotype M3)	spg					X			X	X						X	?	?					?			4e-13	2e-66	6e-06					2e-17			putative transcriptional regulator	putative sugar ABC transporter (ATP-binding protein)	putative ABC transporter membrane-spanning permease					rpe; putative ribulose-phosphate 3-epimerase [EC:5.1.3.1]			spg:SpyM3_1753	spg:SpyM3_0867	spg:SpyM3_0655
	Streptococcus pyogenes SSI-1 (serotype M3)	sps					X			X	X						X	?	?					?			4e-13	2e-66	6e-06					2e-17			putative transcriptional regulator	putative sugar ABC transporter (ATP-binding protein)	putative ABC transport protein (permease)					putative ribulose-phosphate 3-epimerase [EC:5.1.3.1]			sps:SPs1751	sps:SPs1067	sps:SPs1198
	Streptococcus pneumoniae TIGR4	spn					X	X		X	X						X	?	X	?				?			3e-16	3e-67	1e-06	1e-06				1e-15			transcriptional regulator	sugar ABC transporter, ATP-binding protein	conserved hypothetical protein	branched-chain amino acid ABC transporter, permease protein				ribulose-phosphate 3-epimerase [EC:5.1.3.1]			spn:SP0247	spn:SP0846	spn:SP1070
	Streptococcus pneumoniae R6	spr					X	X		X	X						X	?	X	?				?			9e-17	3e-67	1e-06	1e-06				1e-16			conserved hypothetical protein	ABC-NBD; ABC transporter ATP-binding protein - ribose/galactose transport	ABC-MSP; ABC transporter membrane-spanning permease - unknown substrate	livH; ABC transporter membrane-spanning permease - branched chain amino acid transport				rpe; pentose-5-phosphate-3-epimerase [EC:5.1.3.1]			spr:spr0228	spr:spr0748	spr:spr0976
	Streptococcus agalactiae 2603 (serotype V)	sag					X	X	X	X	X			X			X	?	?	?				?			6e-19	4e-84	2e-23	2e-27				4e-17			transcriptional regulator, putative	rbsA; ribose ABC transporter, ATP-binding protein	rbsC; ribose ABC transporter, permease protein	rbsC; ribose ABC transporter, permease protein				rpe; ribulose-phosphate 3-epimerase [EC:5.1.3.1]			sag:SAG0327	sag:SAG0116	sag:SAG0115
	Streptococcus agalactiae NEM316	san					X	X	X	X	X			X			X	?	?	?				?			6e-19	1e-84	2e-23	2e-27				2e-16			similar to hypothetical transcriptional regulator	similar to ribose ABC transporter (ATP-binding protein)	similar to ribose ABC transporter (permease)	similar to ribose ABC transporter (permease)				ribulose-phosphate 3-epimerase [EC:5.1.3.1]			san:gbs0315	san:gbs0115	san:gbs0114
	Streptococcus mutans UA159 (serotype C)	smu					X	X	X	X	X							?	?					?				2e-69	3e-06					3e-14				putative sugar ABC transporter, ATP-binding protein	putative ABC transporter, permease protein					putative ribulose-phosphate-3-epimerase [EC:5.1.3.1]				smu:SMU.1120	smu:SMU.1446c
	Lactobacillus plantarum WCFS1	lpl					X	X	X	X	X				X		X	?	X	?				?			7e-17	6e-21	9e-08	3e-06				1e-13			transcription regulator	ABC transporter, ATP-binding protein	ABC transporter, permease protein (putative)	livB; branched-chain amino acid ABC transporter, permease protein				rpe; ribulose-phosphate 3-epimerase [EC:5.1.3.1]			lpl:lp_2599	lpl:lp_0160	lpl:lp_2542
	Enterococcus faecalis V583	efa					X			X	X						X	?	X					?			3e-08	2e-70	3e-07					3e-18			transcriptional regulator, SorC family	ABC transporter, ATP-binding protein	ABC transporter, permease protein					rpe; ribulose-phosphate 3-epimerase [EC:5.1.3.1]			efa:EF1965	efa:EF0178	efa:EF1254
Clostridia	Clostridium acetobutylicum ATCC824	cac					X		X	X	X						X	?						?			3e-11	5e-66						2e-17			putative transcriptional regulator	sugar ABC-transporter, ATP-ase component						pentose-5-phosphate-3-epimerase [EC:5.1.3.1]			cac:CAC0708	cac:CAC0703
	Clostridium perfringens 13	cpe					X		X	X	X						X	?	?	?				?			1e-14	3e-88	4e-29	6e-24				8e-19			probable transcriptional regulator	rbsA; probable ribose ABC transporter	rbsC; probable ribose ABC transporter	rbsC; probable ribose ABC transporter				ribulose-phosphate 3-epimerase [EC:5.1.3.1]			cpe:CPE1144	cpe:CPE1630	cpe:CPE1629
	Clostridium tetani E88	ctc					X		X		X						X	?	?	?	?			?			2e-25	1e-84	4e-29	2e-24	3e-10			1e-20			transcriptional regulatory protein	rbsA; ribose transport ATP-binding protein rbsA	rbsC; ribose transport system permease protein rbsC	rbsC; ribose transport system permease protein rbsC	D-ribose-binding periplasmic protein			ribulose-phosphate 3-epimerase [EC:5.1.3.1]			ctc:CTC00943	ctc:CTC02350	ctc:CTC02349
	Thermoanaerobacter tengcongensis MB4T	tte					X		X								X	?	?	?	?			?			5e-23	9e-84	3e-29	6e-24	5e-08			9e-20			deoR; Transcriptional regulator, contains sigma factor-related N-terminal domain	mglA; ABC-type sugar (aldose) transport system, ATPase component	araH3; Ribose/xylose/arabinose/galactoside ABC-type transport systems, permease components	araH3; Ribose/xylose/arabinose/galactoside ABC-type transport systems, permease components	rbsB5; Periplasmic sugar-binding proteins			rpe2; Pentose-5-phosphate-3-epimerase [EC:5.1.3.1]			tte:TTE0184	tte:TTE0204	tte:TTE0764
Mollicutes	Mycoplasma genitalium G-37	mge					X											?										2e-48										mglA; simple sugar transport system ATP-binding protein										mge:MG119
	Mycoplasma pneumoniae M129	mpn					X											?										1e-48										mglA; simple sugar transport system ATP-binding protein										mpn:A65_orf572
	Mycoplasma pulmonis	mpu					X											?	?	?								1e-72	4e-07	4e-11								xylG; xylose ABC transporter ATP-binding protein	xylH; xylose ABC transporter permease protein	xylH; xylose ABC transporter permease protein								mpu:MYPU_3440	mpu:MYPU_3450
	Mycoplasma penetrans HF-2	mpe					X				X							?										3e-53										sugar ABC transporter ATP-binding protein										mpe:MYPE5890
	Mycoplasma gallisepticum R	mga					X				X							?										9e-49										mglA; ABC-type sugar (aldose) transport system ATPase component										mga:MGA_0372
	Ureaplasma urealyticum (serovar 3)	uur					X				X							?										5e-53										mglA; putative simple sugar transport system ATP-binding protein										uur:UU015
Actinobacteria	Mycobacterium tuberculosis H37Rv (lab strain)	mtu					X	X	X		X	X						?						?				5e-26						9e-12				dppD; dipeptide transport system ATP-binding protein						rpe; ribulose-phosphate 3-epimerase [EC:5.1.3.1]				mtu:Rv3663c
	Mycobacterium tuberculosis CDC1551	mtc					X	X	X		X	X						?						?				5e-26						9e-12				peptide ABC transporter, ATP-binding protein, putative						ribulose-phosphate 3-epimerase [EC:5.1.3.1]				mtc:MT3764
	Mycobacterium bovis AF2122/97	mbo					X	X	X		X	X						?						?				5e-26						9e-12				dppD; probable dipeptide-transport ATP-binding protein ABC transporter DppD						rpe; probable ribulose-phosphate 3-epimerase rpe (PPE) (r5p3e) (pentose-5-phosphate 3-epimerase) [EC:5.1.3.1]				mbo:Mb3687c
	Mycobacterium leprae TN	mle					X	X	X			X						?	?	?				?				2e-14	5e-19	3e-13				2e-11				Probable ABC transport protein, ATP-binding component	putative transporter protein	putative transporter protein				rpe; putatibe ribulose-phosphate 3-epimerase [EC:5.1.3.1]				mle:ML1122	mle:ML0397
	Corynebacterium glutamicum ATCC 13032	cgl					X	X	X		X	X						?	?	?				?				2e-77	1e-25	1e-20				3e-11				Cgl1252; ABC-type transporter, duplicated ATPase component	Cgl1253; ABC-type transporter, permease component	Cgl1253; ABC-type transporter, permease component				Cgl1598; pentose-5-phosphate-3-epimerase [EC:5.1.3.1]				cgl:NCgl1204	cgl:NCgl1205
	Corynebacterium efficiens YS-314	cef					X	X	X		X	X						?	?	?				?				4e-27	7e-10	4e-12				3e-11				putative ABC transporter ATP-binding protein	putative ABC transporter permease protein	putative ABC transporter permease protein				putative ribulose-phosphate 3-epimerase [EC:5.1.3.1]				cef:CE2331	cef:CE0020
	Streptomyces coelicolor A3(2)	sco					X	X	X		X	X					X	?	X	X	X			?			9e-14	2e-86	4e-35	4e-26	9e-39			2e-07			SCL6.20c; putative transcriptional regulator	SCC57A.17; ABC transporter protein, ATP binding component	SCF43.21c; putative ABC transporter permease	SCF43.20c; putative ABC transporter permease	SCF43.19c; putative secreted solute-binding lipoprotein			SCL6.21c, rpe; ribulose-phosphate 3-epimerase [EC:5.1.3.1]			sco:SCO1463	sco:SCO2746	sco:SCO0810
	Streptomyces avermitilis	sma					X	X	X		X	X					X	?	X	X	X			?			3e-13	5e-87	1e-35	8e-27	6e-37			6e-08			putative transcriptional regulator	rbsA; putative D-ribose ABC transporter ATP-binding protein	putative ABC transporter permease protein	putative ABC transporter permease protein	putative secreted solute-binding lipoprotein			rpe; putative ribulose-phosphate 3-epimerase			sma:SAV6881	sma:SAV5319	sma:SAV7417
	Bifidobacterium longum NCC2705	blo					X	X		X	X	X						?	?	?				?				7e-73	2e-16	2e-18				6e-10				ATP binding protein of ABC transporter	probable ABC transporter permease protein for sugars	probable ABC transporter permease protein for sugars				rpe; ribulose-phosphate 3-epimerase [EC:5.1.3.1]				blo:BL0034	blo:BL0036
	Tropheryma whipplei Twist	twh					X	X										?	?	?				?				2e-68	1e-06	1e-12				6e-11				sugar ABC transporter ATP-binding protein (L-arabinose/D-xylose)	sugar ABC transporter permease protein (L-arabinose/D-xylose)	sugar ABC transporter permease protein (L-arabinose/D-xylose)				rpe; ribulose-phosphate 3-epimerase [EC:5.1.3.1]				twh:TW330	twh:TW329
	Tropheryma whipplei TW08/27	tws					X	X										?	?	?				?				5e-68	4e-07	1e-12				6e-11				putative sugar ABC transporter ATP-binding subunit	putative sugar ABC transporter permease subunit	putative sugar ABC transporter permease subunit				rpe; D-ribulose-5-phosphate 3-epimerase [EC:5.1.3.1]				tws:TW441	tws:TW442
Fusobacteria	Fusobacterium nucleatum ATCC 25586	fnu					X		X		X							?	?	?				?				9e-73	6e-20	2e-19				2e-17				mglA; galactoside transport ATP-binding protein mglA	mglC; galactoside transport system permease protein mglC	mglC; galactoside transport system permease protein mglC				ribulose-phosphate 3-epimerase [EC:5.1.3.1]				fnu:FN1166	fnu:FN1167
Chlamydia	Chlamydia trachomatis (serovar D)	ctr																?						?				1e-19						2e-13				yhbG; ABC Transporter ATPase						araD; ribulose-P epimerase [EC:5.1.3.1]				ctr:CT653
	Chlamydia muridarum (Chlamydia trachomatis MoPn)	cmu																?						?				1e-19						5e-12				ABC transporter, ATP-binding protein						ribulose-phosphate 3-epimerase [EC:5.1.3.1]				cmu:TC0023
	Chlamydophila pneumoniae CWL029	cpn									X							?						?				5e-22						3e-11				ABC transporter ATPase						ribulose-P epimerase [EC:5.1.3.1]				cpn:CPn0723
	Chlamydophila pneumoniae AR39	cpa									X							?						?				5e-22						3e-11				ABC transporter, ATP-binding protein						ribulose-phosphate 3-epimerase [EC:5.1.3.1]				cpa:CP0023
	Chlamydophila pneumoniae J138	cpj									X							?						?				5e-22						6e-10				ABC transporter ATPase						ribulose-phosphate 3-epimerase [EC:5.1.3.1]				cpj:yhbG
	Chlamydophila caviae GPIC	cca									X							?						?				6e-23						8e-13				ABC transporter, ATP-binding protein						rpe; ribulose-phosphate 3-epimerase				cca:CCA00019
Spirochete	Borrelia burgdorferi B31	bbu					X			X	X							?										2e-55										mglA; putative simple sugar transport system ATP-binding protein										bbu:BB0677
	Treponema pallidum Nichols	tpa					X				X							?	?	?				?				5e-69	7e-13	3e-06				1e-20				methylgalactoside transport system ATP-binding protein	methylgalactoside transport system permease protein	methylgalactoside transport system permease protein				ribulose-phosphate 3-epimerase (cfxE) [EC:5.1.3.1]				tpa:TP0685	tpa:TP0686
	Leptospira interrogans 56601 (serovar lai)	lil					X		X			X						?						?				2e-21						3e-12				ABC transporter, ATP-binding protein						ribulose-phosphate 3-epimerase [EC:5.1.3.1]				lil:LA0969
Bacteroid	Bacteroides thetaiotaomicron VPI-5482	bth					X		X		X	X						?						?				1e-33						5e-15				putative ABC transporter ATP-binding protein						ribulose-phosphate 3-epimerase [EC:5.1.3.1]				bth:BT0562
Cyanobacteria	Synechocystis sp. PCC6803	syn					X		X			X						?						?				1e-25						3e-16				oppF; ABC-type oligopeptide transport system ATP-binding protein, contains two ATP-binding domains						rpe; pentose-5-phosphate-3-epimerase [EC:5.1.3.1]				syn:sll1927
	Thermosynechococcus elongatus BP-1	tel					X	X	X			X						?						?				4e-30						4e-17				ABC transporter ATP-binding protein						rpe; pentose-5-phosphate-3-epimerase [EC:5.1.3.1]				tel:tll0443
	Anabaena sp. PCC7120 (Nostoc sp. PCC7120)	ana					X		X			X						?						?				1e-65						6e-18				putative simple sugar transport ATP-binding protein						ribulose-phosphate 3-epimerase [EC:5.1.3.1]				ana:alr5362
Green sulfur bacteria	Chlorobium tepidum TLS	cte					X		X			X						?				X		?				1e-22				2e-94		2e-22				ABC transporter, ATP-binding protein				conserved hypothetical protein		rpe; ribulose-phosphate 3-epimerase [EC:5.1.3.1]				cte:CT1901
Radioresistant bacteria	Deinococcus radiodurans R1	dra					X		X	X	X						X	?						?			2e-16	4e-65						5e-15			transcriptional regulator	sugar ABC transporter, ATP-binding protein						ribulose-phosphate 3-epimerase [EC:5.1.3.1]			dra:DR1935	dra:DR0957
Hyperthermophilic bac.	Aquifex aeolicus VF5	aae					X	X				X			X			?				X		?				2e-25				5e-30		6e-16				abcT7; ABC transporter				putative aldolase [EC:4.2.1.-]		cbbE2; ribulose-5-phosphate 3-epimerase [EC:5.1.3.1]				aae:aq_413
	Thermotoga maritima MSB8	tma					X	X	X		X	X						?	?	?	X			?				2e-76	5e-29	3e-23	1e-10			1e-12				simple sugar transport system ATP-binding protein	simple sugar transport system permease protein	D-ribose transport system permease protein	simple sugar transport system substrate-binding protein			ribulose-phosphate 3-epimerase [EC:5.1.3.1]				tma:TM0115	tma:TM0112
Archaea	Methanococcus jannaschii DSM2661	mja						X				X						?				X		?				2e-22				1e-29		2e-08				atwA; methyl coenzyme M reductase system, component A2				putative aldolase [EC:4.2.1.-]		rpe; ribulose-phosphate 3-epimerase (pentose-5-phosphate 3-epimerase) (PPE) (R5P3E) [EC:5.1.3.1]				mja:MJ1242
Euryarchaeota	Methanosarcina acetivorans C2A	mac							X		X	X						?				X						4e-32				2e-27						cobalt ABC transporter, ATP-binding protein				fructose-bisphosphate aldolase [EC:4.1.2.13]						mac:MA1747
	Methanosarcina mazei Goe1	mma							X			X		X				?				X						4e-37				5e-27						cbiO; cobalt transport ATP-binding protein				fructose-bisphosphate aldolase [EC:4.1.2.13]						mma:MM3016
	Methanobacterium thermoautotrophicum deltaH	mth						X	X			X						?				X						1e-27				9e-27						methyl coenzyme M reductase system, component A2 homolog				putative aldolase [EC:4.2.1.-]						mth:MTH454
	Methanopyrus kandleri AV19	mka					X	X				X						?				X						6e-26				9e-29						ABC-type molibdate transport systems, ATPase component				fbaB; fructose-1,6-bisphosphate aldolase of the DhnA family [EC:4.2.1.-]						mka:MK1523
	Archaeoglobus fulgidus DSM4304	afu							X			X						?				X						1e-64				1e-30						rbsA-1; putative simple sugar transport system ATP-binding protein				putative aldolase [EC:4.2.1.-]						afu:AF0887
	Halobacterium sp. NRC-1	hal					X					X						?				X						3e-72				1e-23						rbsA; putative simple sugar transport system ATP-binding protein				putative aldolase [EC:4.2.1.-]						hal:VNG0901G
	Thermoplasma acidophilum	tac					X	X				X						?										1e-19										putative ABC-2 type transport system ATP-binding protein										tac:Ta0733
	Thermoplasma volcanium GSS1	tvo					X	X				X						?										4e-21										ABC transport system ATP-binding protein P1P2A										tvo:TVG0213590
	Pyrococcus horikoshii OT3	pho					X	X				X						?				X						1e-72				3e-21						simple sugar transport system ATP-binding protein				putative fructose-bisphosphate aldolase class I [EC:4.3.1.17]						pho:PH1713
	Pyrococcus abyssi	pab					X	X				X						?				X						6e-67				1e-22						rbsA; D-ribose transport system ATP-binding protein				putative fructose-bisphosphate aldolase class I [EC:4.3.1.17]						pab:PAB0303
	Pyrococcus furiosus DSM3638	pfu					X	X				X						?				X						6e-69				5e-21						probable ABC sugar transporter				possible 1,6-fructose biphosphate aldolase [EC:4.1.2.13]						pfu:PF1696
Crenarchaeota	Aeropyrum pernix K1	ape						X				X						?				X						6e-64				2e-16						putative simple sugar transport system ATP-binding protein				probable fructose-bisphosphate aldolase [EC:4.1.2.13]						ape:APE2588
	Sulfolobus solfataricus P2	sso						X				X						?				X						3e-21				8e-14						ABC transporter, ATP binding protein.				Conserved hypothetical protein						sso:SSO1893
	Sulfolobus tokodaii strain7	sto						X				X						?				X						2e-19				2e-15						hypothetical ABC transporter ATP-binding protein				conserved hypothetical protein						sto:ST0608
	Pyrobaculum aerophilum IM2	pai						X				X						?										7e-60										ribose ABC transport system ATP-binding protein										pai:PAE3413
Note:
"X" indicates the reciprocal best hits while "?" or yellow backfround indicates the uni-directional hits.
[truncated: 5 more columns]
